# Supplementary material for: Hearing loss and risk of major osteoporotic fracture: a population-based cohort study in the United Kingdom
Source: Arch Osteoporos. 2025 Jan 28;20(1):14. doi: 10.1007/s11657-024-01484-2 (PMC11774978; doi:10.1007/s11657-024-01484-2)
Supplement: Supplementary file 2 — Supplementary file2 (XLSX 41 KB) [file 11657_2024_1484_MOESM2_ESM.xlsx]

## Sheet: Hoja1
Major osteoporotic fractures as outcome
medcode	readcode	desc	type
137	S23x111	Fracture of radius NOS	Wrist
199	S23B.00	Fracture of lower end of radius	Wrist
203	S234.11	Wrist fracture - closed	Wrist
235	S32..00	Fracture of patella	non_hip
280	S120.00	Closed fracture rib	non_hip
325	S34..00	Fracture of ankle	non_hip
343	S234100	Closed Colles' fracture	Wrist
483	S20..00	Fracture of clavicle	non_hip
517	S22..00	Fracture of humerus	non_hip
520	S31z.00	Fracture of femur, NOS	Femur
738	S13..00	Fracture or disruption of pelvis	Pelvic
806	S339.00	Fracture of fibula alone	non_hip
835	S10B200	Fracture of coccyx	non_hip
909	S23z.00	Fracture of radius and ulna, NOS	Wrist
971	S33x000	Closed fracture of tibia, unspecified part, NOS	Tibia
1073	S23x211	Fracture of ulna NOS	non_hip
1177	S21..00	Fracture of scapula	non_hip
1179	S28..11	Ill-defined fracture of arm	non_hip
1250	S224.11	Elbow fracture - closed	non_hip
1548	S228.00	Fracture of lower end of humerus	non_hip
1591	S130.00	Closed fracture acetabulum	non_hip
1742	S234200	Closed fracture of the distal radius, unspecified	Wrist
1994	S30..11	Hip fracture	Hip
2101	S226.00	Fracture of upper end of humerus	Humerus
2225	S30..00	Fracture of neck of femur	Hip
2303	S237.00	Fracture of upper end of radius	non_hip
2328	S10B500	Fracture of pubis	non_hip
2603	S3...11	Leg fracture	non_hip
2630	S33..00	Fracture of tibia and fibula	Tibia
2660	S28z.00	Ill-defined fractures of upper limb NOS	non_hip
2662	S230300	Closed Monteggia's fracture	Wrist
2862	S234700	Closed Smith's fracture	Wrist
3573	S10x.00	Closed fracture of spine, unspecified,	Spine
3675	S10B100	Fracture of sacrum	non_hip
3888	S104.00	Closed fracture lumbar vertebra	Spine
3983	S122.00	Closed fracture sternum	non_hip
4029	S210300	Closed fracture scapula, glenoid	non_hip
4211	S20..11	Collar bone fracture	non_hip
4304	S33x100	Closed fracture of fibula, unspecified part, NOS	non_hip
4310	S352300	Closed fracture cuboid	non_hip
4359	S23x300	Closed fracture of the radius and ulna	Wrist
4409	S10..12	Fracture of vertebra without spinal cord lesion	Spine
4572	S33x200	Closed fracture of tibia and fibula, unspecified part	Tibia
4725	S242300	Multiple fractures of metacarpal bones	non_hip
4737	S34x.00	Closed fracture ankle, unspecified	non_hip
5009	S348.00	Fracture of medial malleolus	non_hip
5301	S302.00	Closed fracture of proximal femur, pertrochanteric	Hip
5302	S132.00	Closed fracture pubis	non_hip
5332	S312300	Closed fracture distal femur, supracondylar	Femur
5344	S210400	Closed fracture scapula, blade	non_hip
5381	S15..00	Fracture of thoracic vertebra	Spine
5886	7K1L700	Closed reduction of fracture of tibia and or fibula	Tibia
5929	S2...11	Arm fracture	non_hip
5951	7K1LM00	Closed reduction of fracture of wrist	Wrist
6106	7K1L800	Closed reduction of fracture of ankle	non_hip
6195	S2...00	Fracture of upper limb	non_hip
6213	S23C.00	Fracture of lower end of both ulna and radius	Wrist
6248	7K1J.00	Closed (or no) reduction of fracture and internal fixation	non_hip
6286	S340.00	Closed fracture ankle, medial malleolus	non_hip
6320	S312100	Closed fracture of femoral condyle, unspecified	non_hip
6379	7K1LF00	Closed reduction of fracture of humerus	Humerus
6660	7K1L400	Closed reduction of fracture of hip	Hip
6667	S132100	Closed fracture pelvis, multiple pubic rami - stable	Pelvic
6731	S349.00	Fracture of lateral malleolus	non_hip
6825	S23..00	Fracture of radius and ulna	Wrist
6839	S339000	Closed fracture of distal fibula	non_hip
6868	S310.00	Closed fracture of femur, shaft or unspecified part	Femur
6893	S224100	Closed fracture distal humerus, supracondylar	non_hip
6915	S234B00	Closed fracture radial styloid	Wrist
6917	S336.00	Fracture of upper end of tibia	Tibia
6942	7K1LL00	Closed reduction of fracture of radius and or ulna	Wrist
7004	S132000	Closed fracture pelvis, single pubic ramus	Pelvic
7009	S230600	Closed fracture radius, head	non_hip
7034	7K1LE00	Closed reduction of fracture of elbow	non_hip
7135	S342000	Closed fracture ankle, lateral malleolus, low	non_hip
7317	S344.00	Closed fracture ankle, bimalleolar	non_hip
7340	S342.00	Closed fracture ankle, lateral malleolus	non_hip
7428	7K1LG00	Closed reduction of fracture of shoulder	Humerus
7660	S230700	Closed fracture radius, neck	Wrist
7723	S337.00	Fracture of shaft of tibia	Tibia
7831	S120000	Closed fracture of rib, unspecified	non_hip
7988	S239.00	Fracture of shaft of radius	Wrist
8040	S31..00	Other fracture of femur	Femur
8056	S242.00	Fracture at wrist and hand level	Wrist
8243	S305.00	Subtrochanteric fracture	Hip
8255	S10..00	Fracture of spine without mention of spinal cord injury	Spine
8263	S350.11	Heel bone fracture	non_hip
8266	S104100	Closed fracture lumbar vertebra, wedge	Spine
8348	S4A0.00	Closed fracture-dislocation shoulder	Humerus
8382	S238.00	Fracture of shaft of ulna	Wrist
8465	S334100	Closed fracture distal tibia, intra-articular	Tibia
8589	S315.00	Fracture of lower end of femur	Femur
8594	ZV67400	[V]Fracture follow-up	non_hip
8613	S10B600	Multiple fractures of lumbar spine and pelvis	Spine
8646	S314.00	Fracture of shaft of femur	Hip
8648	S302400	Closed fracture of femur, intertrochanteric	Hip
8661	S224600	Closed fracture distal humerus, lateral epicondyle	non_hip
8719	7K1J000	Cls red+int fxn proximal femoral #+screw/nail device alone	Hip
8800	7K1L600	Closed reduction of fracture of knee	non_hip
8885	7K1LJ00	Closed reduction of fracture of thumb	non_hip
8891	S3...00	Fracture of lower limb	non_hip
8915	S293.00	Multiple fractures of forearm	Wrist
8968	S120A00	Cough fracture	non_hip
9072	S10B400	Fracture of acetabulum	non_hip
9165	S234300	Closed fracture of ulna, styloid process	Wrist
9212	S34z.00	Fracture of ankle, NOS	non_hip
9348	S3x3.00	Multiple fractures of lower leg	non_hip
9468	S4B0000	Closed fracture-dislocation elbow joint	non_hip
9527	14G9.00	H/O: fracture	non_hip
9538	S230100	Closed fracture olecranon, extra-articular	non_hip
9688	S127.00	Fracture of rib	non_hip
9792	7K1D01E	DHS - Dynamic hip screw primary fixation of neck of femur	Hip
10007	S338.00	Fracture of lower end of tibia	Tibia
10009	S346.00	Closed fracture ankle, trimalleolar	non_hip
10033	S234F00	Closed Barton's fracture	Wrist
10149	S23A.00	Fracture of shafts of both ulna and radius	Wrist
10167	S24..11	Hand fracture - carpal bone	Wrist
10382	S22z.00	Fracture of humerus NOS	non_hip
10570	S30y.11	Hip fracture NOS	Hip
10640	S23..11	Forearm fracture	Wrist
10696	S127000	Multiple fractures of ribs	non_hip
10735	S21..11	Shoulder blade fracture	non_hip
10990	S10B000	Fracture of lumbar vertebra	Spine
11004	S120900	Closed fracture multiple ribs	non_hip
11044	S220300	Closed fracture proximal humerus, greater tuberosity	Humerus
11066	S234900	Closed volar Barton's fracture	Wrist
11222	S220.00	Closed fracture of the proximal humerus	Humerus
11275	S3X..00	Fracture of lower leg, part unspecified	non_hip
11277	S150.00	Multiple fractures of thoracic spine	Spine
11313	S220100	Closed fracture proximal humerus, neck	Humerus
11378	S12z.11	Rib fracture NOS	non_hip
11453	7K1LB00	Closed reduction of fracture of hallux	non_hip
11503	N331M00	Fragility fracture due to unspecified osteoporosis	non_hip
11639	S134z00	Other or multiple closed fracture of pelvis NOS	Pelvic
11770	S102y00	Other specified closed fracture thoracic vertebra	Spine
11969	S128.00	Fracture of sternum	non_hip
12063	S230B00	Closed fracture olecranon, intra-articular	non_hip
12406	S10B.00	Fracture of lumbar spine and pelvis	Spine
12544	7K1D01F	Dynamic hip screw primary fixation of neck of femur	Hip
12673	N331900	Osteoporosis + pathological fracture thoracic vertebrae	Spine
14826	S344.11	Dupuytren's fracture, fibula	Wrist
14834	S108.00	Closed fracture pelvis, coccyx	Pelvic
15376	S224.00	Closed fracture of the distal humerus	non_hip
15666	S240.00	Closed fracture of carpal bone	Wrist
15764	S23x.00	Closed fracture of radius and ulna, unspecified part	non_hip
15877	S106.00	Closed fracture sacrum	non_hip
16389	S210100	Closed fracture scapula, acromion	non_hip
16494	S120100	Closed fracture of one rib	non_hip
16895	N1y1.00	Fatigue fracture of vertebra	Spine
16944	S292.00	Multiple fractures of clavicle, scapula and humerus	non_hip
17019	S300500	Cls # prox femur, subcapital, Garden grade unspec.	Hip
17107	S29..12	Multiple rib fractures	non_hip
17377	N331800	Osteoporosis + pathological fracture lumbar vertebrae	Spine
17606	S240700	Closed fracture capitate	non_hip
17822	S230200	Closed fracture of ulna, coronoid	Wrist
17921	S4C2.00	Closed fracture-subluxation of the wrist	Wrist
17922	S4C0000	Closed fracture-dislocation distal radio-ulnar joint	Wrist
17936	14G7.00	H/O: hip fracture	Hip
17952	S23x100	Closed fracture of radius (alone), unspecified	non_hip
18273	S30y.00	Closed fracture of neck of femur NOS	Hip
18299	S234.00	Closed fracture of radius and ulna, lower end	Wrist
18389	S234000	Closed fracture of forearm, lower end, unspecified	Wrist
18394	S224200	Closed fracture distal humerus, lateral condyle	non_hip
18614	S4C..00	Fracture-dislocation or subluxation of wrist	Wrist
18731	14G6.00	H/O: fragility fracture	non_hip
18825	NyuB800	[X]Unspecified osteoporosis with pathological fracture	non_hip
18840	S330300	Closed fracture proximal tibia, medial condyle (plateau)	Tibia
18962	7K1L500	Closed reduction of fracture of femur	Femur
19058	S234D00	Closed fracture distal radius, extra-articular, other type	Wrist
19117	S302000	Cls # proximal femur, trochanteric section, unspecified	Hip
19186	S222000	Closed fracture of humerus NOS	non_hip
19235	14G8.00	H/O: vertebral fracture	Spine
19387	S302011	Closed fracture of femur, greater trochanter	Hip
20893	S310012	Upper leg fracture NOS	non_hip
21922	S312200	Closed fracture of femur, lower epiphysis	Femur
22329	S312.11	Closed fracture of femur, distal end	Femur
22370	S330400	Closed fracture proximal tibia, lateral condyle (plateau)	Tibia
22375	S24..00	Fracture of carpal bone	Wrist
22761	S330012	Closed fracture of tibial tuberosity	Tibia
23987	S234211	Dupuytren's fracture, radius - closed	Wrist
24276	S30w.00	Closed fracture of unspecified proximal femur	Hip
24534	S4A2100	Closed fracture-subluxation acromio-clavicular joint	non_hip
24621	S23x200	Closed fracture of ulna (alone), unspecified	Wrist
24674	S310100	Closed fracture shaft of femur	Hip
24715	7K1K.00	Closed (or no) reduction of fracture and external fixation	non_hip
25485	S33z.00	Fracture of tibia and fibula, NOS	Tibia
26324	S232.00	Closed fracture of radius and ulna, shaft	Wrist
27404	S102.00	Closed fracture thoracic vertebra	Spine
27591	S234z00	Closed fracture of forearm, lower end, NOS	Wrist
27597	N331600	Idiopathic osteoporosis with pathological fracture	non_hip
27620	S210.00	Closed fracture of scapula	non_hip
27718	S4A0100	Closed fracture-dislocation acromio-clavicular joint	non_hip
27719	S334.00	Closed fracture distal tibia	Tibia
27783	S4C0300	Closed fracture-dislocation, carpometacarpal joint	Wrist
27818	S12z.12	Sternum fracture NOS	non_hip
27854	S134600	Closed fracture pelvis, iliac wing	Pelvic
27886	S222100	Closed fracture of humerus, shaft	Humerus
27922	S10B300	Fracture of ilium	non_hip
28066	S20z.00	Fracture of clavicle NOS	non_hip
28155	SC01200	Late effect of fracture of lumbar vertebra	Spine
28179	S200z00	Closed fracture of clavicle NOS	non_hip
28234	S134400	Closed fracture pelvis, anterior superior iliac spine	Pelvic
28244	S120z00	Closed fracture of rib(s) NOS	non_hip
28293	S234E00	Closed fracture distal radius, intra-articular, other type	Wrist
28307	S200200	Closed fracture clavicle, shaft	non_hip
28375	S13y.00	Closed fracture of pelvis NOS	Pelvic
28393	S224800	Closed fracture distal humerus, capitellum	non_hip
28426	S332100	Closed fracture shaft of fibula	non_hip
28524	S102100	Closed fracture thoracic vertebra, wedge	Spine
28538	S127100	Cough fracture of ribs	non_hip
28550	S330000	Closed fracture of the proximal tibia	Tibia
28702	S132z00	Closed fracture pubis NOS	non_hip
28708	S234600	Closed fracture radius and ulna, distal	Wrist
28724	S224700	Closed fracture distal humerus, medial epicondyle	non_hip
28739	S220400	Closed fracture proximal humerus, head	Humerus
28954	S312.00	Closed fracture distal femur	Femur
28965	S304.00	Pertrochanteric fracture	Hip
29089	S104400	Closed fracture lumbar vertebra, transverse process	Spine
29109	S33x.00	Closed fracture of tibia and fibula, unspecified part, NOS	Tibia
29121	S332.00	Closed fracture of tibia/fibula, shaft	Tibia
29137	S220700	Closed fracture proximal humerus, four part	Humerus
29145	S302200	Closed fracture proximal femur, subtrochanteric	Hip
29899	S200300	Closed fracture clavicle, lateral end	non_hip
29981	S4F4.00	Closed fracture-dislocation, patello-femoral joint	Femur
30076	S2z..00	Fracture of upper limb NOS	non_hip
30352	N331100	Pathological fracture of lumbar vertebra	Spine
30611	S352111	Closed fracture of astragalus	non_hip
30616	N331000	Pathological fracture of thoracic vertebra	Spine
30659	S227.00	Fracture of shaft of humerus	non_hip
30956	S11x.00	Closed fracture of spine with spinal cord lesion unspecified	Spine
31545	S112700	Cls spinal fracture with complete thorac cord lesion, T7-12	Spine
31708	S29..11	Multiple fractures of arm	non_hip
32348	S224400	Closed fracture of distal humerus, condyle(s) unspecified	non_hip
33393	S320.00	Closed fracture of the patella	non_hip
33404	S236.00	Fracture of upper end of ulna	non_hip
33489	S220200	Closed fracture of proximal humerus, anatomical neck	Humerus
33520	S332200	Closed fracture of tibia and fibula, shaft	Tibia
33526	N331300	Osteoporosis of disuse with pathological fracture	non_hip
33540	S224z00	Closed fracture of distal humerus, not otherwise specified	non_hip
33656	S330100	Closed fracture proximal fibula	non_hip
33666	S4F2.00	Closed fracture-subluxation, knee joint	non_hip
33687	S4B0.00	Closed fracture-dislocation elbow	non_hip
33704	S4A0000	Closed fracture-dislocation shoulder joint	Humerus
33720	S224000	Closed fracture of elbow, unspecified part	non_hip
33749	S200.00	Closed fracture of clavicle	non_hip
33768	S330600	Closed fracture spine, tibia	Tibia
33808	S232z00	Closed fracture of radius and ulna, shaft, NOS	Wrist
33870	S21z.00	Fracture of scapula NOS	non_hip
33882	S2A..00	Fracture of upper limb, level unspecified	non_hip
33883	S230900	Closed fracture of the proximal radius	non_hip
33903	S37..00	Fracture of lower limb, level unspecified	non_hip
33929	S240z00	Closed fracture of carpal bone NOS	Wrist
33933	S230000	Closed fracture of proximal forearm, unspecified part	non_hip
33957	S300700	Closed fracture proximal femur, subcapital, Garden grade II	Hip
33961	S134.00	Other or multiple closed fracture of pelvis	Pelvic
34021	S332000	Closed fracture shaft of tibia	Tibia
34078	S300900	Closed fracture proximal femur, subcapital, Garden grade IV	Hip
34151	S334000	Closed fracture distal tibia, extra-articular	Tibia
34166	S10z.00	Fracture of spine without mention of spinal cord lesion NOS	Spine
34195	S134800	Closed fracture dislocation of sacro-iliac joint	non_hip
34197	S120400	Closed fracture of four ribs	non_hip
34212	S4J2100	Closed fracture-subluxation of pelvis	Pelvic
34302	S4G0.00	Closed fracture-dislocation, ankle joint	non_hip
34351	S300600	Closed fracture proximal femur, subcapital, Garden grade I	Hip
34370	S230800	Closed fracture proximal radius, comminuted	non_hip
34371	S230400	Closed fracture of proximal ulna, comminuted	non_hip
34426	S230500	Closed fracture of the proximal ulna	non_hip
34429	S4C0.00	Closed fracture dislocation of wrist	Wrist
34708	S134100	Closed fracture pelvis, ischium	Pelvic
34723	S350100	Closed fracture calcaneus, intra-articular	non_hip
34907	S210200	Closed fracture scapula, coracoid	non_hip
34910	S4J0100	Closed fracture-dislocation of pelvis	Pelvic
35004	7K1J500	Primary int fxn(no red) prox fem #+screw/nail device alone	Hip
35011	S32z.00	Fracture of patella, NOS	non_hip
35031	S232300	Closed fracture radius and ulna, middle	non_hip
35096	S104300	Closed fracture lumbar vertebra, spinous process	Spine
35253	S33x.11	Lower leg fracture NOS	non_hip
35260	S150000	Closed multiple fractures of thoracic spine	Spine
35620	S342100	Closed fracture ankle, lateral malleolus, high	non_hip
35789	S4A2.00	Closed fracture-subluxation shoulder	Humerus
35849	S112.00	Closed fracture of thoracic spine with spinal cord lesion	Spine
36304	S352H00	Closed fracture of cuneiforms	non_hip
36328	S23xz00	Closed fracture of radius and ulna, NOS	Wrist
36332	S210600	Closed fracture scapula, neck	non_hip
36391	S300400	Closed fracture head of femur	Hip
36464	S222.00	Closed fracture of humerus, shaft or unspecified part	Humerus
36599	S300800	Closed fracture proximal femur, subcapital, Garden grade III	Hip
37450	S352800	Closed fracture talus, head	non_hip
37662	S310000	Closed fracture of femur, unspecified part	Femur
38028	S210000	Closed fracture of scapula, unspecified part	non_hip
38131	7K1LN00	Closed reduction of fracture of upper limb	non_hip
38353	S220z00	Closed fracture of proximal humerus not otherwise specified	Humerus
38355	S312500	Closed fracture distal femur, lateral condyle	Femur
38395	N331B00	Postmenopausal osteoporosis with pathological fracture	non_hip
38408	S4C0100	Closed fracture-dislocation radiocarpal joint	Wrist
38489	S300.00	Closed fracture proximal femur, transcervical	Hip
38733	S330700	Closed fracture tubercle, tibia	Tibia
38856	7K1J700	Primary int fxn(no red) prox fem #+screw/nail+plate device	Hip
38895	S132y00	Other specified closed fracture pubis	non_hip
39322	7K1Jd00	Closed reduction of intracapsular # NOF internal fixat DHS	Hip
39463	14GA.00	H/O: non-vertebral fracture	non_hip
39816	S102000	Closed fracture thoracic vertebra, burst	Spine
39984	S300000	Cls # prox femur, intracapsular section, unspecified	Hip
40164	S330500	Closed fracture proximal tibia, bicondylar	Tibia
40268	S234800	Closed Galeazzi fracture	Wrist
40330	S220600	Closed fracture proximal humerus, three part	Humerus
40367	S224300	Closed fracture distal humerus, medial condyle	non_hip
40368	S370.00	Closed fracture of lower limb, level unspecified	non_hip
40476	S234500	Closed fracture distal ulna, unspecified	Wrist
40533	S120200	Closed fracture of two ribs	non_hip
40587	S134500	Closed fracture pelvis, anterior inferior iliac spine	Pelvic
40643	S134000	Closed fracture of ilium, unspecified	non_hip
40650	S4F6.00	Closed fracture-subluxation, patello-femoral joint	Femur
40653	S4F0.00	Closed fracture-dislocation, knee joint	non_hip
40976	S292000	Closed multiple fractures of clavicle, scapula and humerus	non_hip
40999	7K1J012	Cl red intracaps fract neck femur fix - Smith-Petersen nail	Hip
41138	S102z00	Closed fracture thoracic vertebra not otherwise specified	Spine
41287	S320400	Closed fracture patella, comminuted (stellate)	non_hip
41698	S134300	Closed fracture pelvis, ischial tuberosity	Pelvic
41971	S33xz00	Closed fracture of tibia and fibula, unspecified part, NOS	Tibia
42076	S234400	Closed fracture of ulna, lower epiphysis	Wrist
42864	S232100	Closed fracture of the radial shaft	non_hip
42957	S230z00	Closed fracture of proximal forearm not otherwise specified	Wrist
42968	S104000	Closed fracture lumbar vertebra, burst	Spine
42969	S344000	Closed fracture ankle, bimalleolar, low fibular fracture	non_hip
42978	S330z00	Closed fracture of tibia and fibula, proximal NOS	Tibia
43091	S112600	Cls spinal fracture with unspec thoracic cord lesion, T7-12	Spine
43570	S230.00	Closed fracture of proximal radius and ulna	non_hip
43792	S24z.00	Fracture of carpal bone NOS	Wrist
44059	S114.00	Closed fracture of lumbar spine with spinal cord lesion	Spine
44329	S320200	Closed fracture patella, distal pole	non_hip
44538	S230A00	Closed fracture radius and ulna, proximal	non_hip
44594	7K1J600	Primary int fxn(no red) prox fem #+scrw/nail+intramed device	Hip
44652	S4C2000	Closed fracture-subluxation, distal radio-ulnar jt	Wrist
44711	S200100	Closed fracture clavicle, medial end	non_hip
44715	S200000	Closed fracture of clavicle, unspecified part	non_hip
44721	S220000	Closed fracture of proximal humerus, unspecified part	Humerus
44735	S302z00	Cls # of proximal femur, pertrochanteric section, NOS	Hip
44790	S232200	Closed fracture of the ulnar shaft	Wrist
44830	S330.00	Closed fracture of tibia and fibula, proximal	Tibia
44844	S234C00	Closed fracture distal radius, intra-articular, die-punch	Wrist
45141	S302100	Closed fracture proximal femur, intertrochanteric, two part	Hip
45527	S130z00	Closed fracture acetabulum NOS	non_hip
45562	S312400	Closed fracture distal femur, medial condyle	Femur
45664	S352A00	Closed fracture talus, body	non_hip
45723	S12z.00	Fracture of rib(s), sternum, larynx or trachea NOS	non_hip
45779	S300A00	Closed fracture of femur, upper epiphysis	Hip
46592	S132200	Closed fracture pelvis, multiple pubic rami - unstable	Pelvic
46894	N331500	Drug-induced osteoporosis with pathological fracture	non_hip
46955	S352900	Closed fracture talus, neck	non_hip
46959	7K1JD00	Primary cls red+int fxn prox fem #+screw/nail+plate device	Hip
47478	S280.00	Closed ill-defined fractures of upper limb	non_hip
47528	ZV66400	[V]Convalescence after treatment of fracture	non_hip
47917	SC03.00	Late effect of fracture neck of femur	Hip
48337	S302012	Closed fracture of femur, lesser trochanter	Hip
48772	N331A00	Osteoporosis + pathological fracture cervical vertebrae	Spine
48859	S210500	Closed fracture scapula, spine	non_hip
48886	S102400	Closed fracture thoracic vertebra, transverse process	Spine
48958	S112100	Cls spinal fracture wth complete thoracic cord lesion,T1-6	Spine
49209	S300y00	Closed fracture proximal femur, other transcervical	Hip
49267	S28..00	Ill-defined fractures of upper limb	non_hip
49526	S320000	Closed fracture patella, transverse	non_hip
49567	S114000	Closed spinal fracture with unspecified lumbar cord lesion	Spine
49847	S352600	Closed fracture lateral cuneiform	non_hip
50053	S234A00	Closd dorsal Barton's fracture	Wrist
50148	S4C2100	Closed fracture-subluxation radiocarpal joint	Wrist
50549	S320100	Closed fracture patella, proximal pole	non_hip
50654	S23x000	Closed fracture of forearm, unspecified	Wrist
51018	S118.00	Closed fracture of coccyx with spinal cord lesion	Spine
51216	S302300	Cls # proximal femur, intertrochanteric, comminuted	Hip
51364	S232000	Closed fracture of radius, shaft, unspecified	Wrist
51521	7J42600	Primary bedrest stabilisation of spinal fracture	Spine
51861	S300311	Closed fracture, base of neck of femur	Hip
52083	S224500	Closed fracture of distal humerus, trochlea	non_hip
52194	S300300	Closed fracture proximal femur, basicervical	Hip
52318	S310z00	Closed fracture of shaft or unspecified part, NOS	non_hip
52322	S330900	Closed fracture fibula, neck	non_hip
52346	S346100	Closed fracture ankle, trimalleolar, high fibular fracture	non_hip
52371	S344100	Closed fracture ankle, bimalleolar, high fibular fracture	non_hip
52389	S234111	Smith's fracture - closed	Wrist
52406	S220500	Closed fracture of humerus, upper epiphysis	Humerus
52457	Syu4300	[X]Fracture of other parts of shoulder and upper arm	Humerus
52470	S134700	Closed vertical fracture of ilium	non_hip
52499	S330800	Closed fracture fibula, head	non_hip
52977	Syu5400	[X]Fracture of forearm, unspecified	Wrist
53007	Zw01.00	[Q] Fractures involving the epiphyseal plate	non_hip
53068	Syu6500	[X]Fracture of other & unspecified parts of wrist and hand	non_hip
53279	S312000	Closed fracture of distal femur, unspecified	Femur
53670	7K1J011	Cl red intracaps frac neck femur fix-Garden cannulated screw	Hip
53677	S224900	Closed fracture distal humerus, bicondylar (T-Y fracture)	non_hip
53689	S234911	Closed volar Barton's fracture-dislocation	Wrist
53866	Syu4400	[X]Fracture of shoulder and upper arm, unspecified	Humerus
53951	S330011	Closed fracture of tibial condyles	Tibia
54242	S312600	Closed fracture distal femur, bicondylar (T-Y fracture)	Femur
54280	S330200	Closed fracture of tibia and fibula, proximal	Tibia
54353	S12X.00	Fracture of bony thorax, part unspecified	non_hip
54660	S320300	Closed fracture patella, vertical	non_hip
54819	7K1JC00	Prim cls rd+int fxn prox fem #+screw/nail+intramdulry device	Hip
55077	7K1LC00	Closed reduction of fracture of lower limb	non_hip
55327	S312x00	Closed fracture distal femur, comminuted/intra-articular	Femur
55386	7K1JB00	Primary cls red+int fxn prox fem #+screw/nail device alone	Hip
55424	S120500	Closed fracture of five ribs	non_hip
55464	S332z00	Closed fracture of tibia and fibula, shaft, NOS	Tibia
56248	SC01100	Late effect of fracture of thoracic vertebra	Spine
56384	S120300	Closed fracture of three ribs	non_hip
56525	S346000	Closed fracture ankle, trimalleolar, low fibular fracture	non_hip
56886	S240y00	Closed fracture of other carpal bone	Wrist
56961	S12..00	Fracture of rib(s), sternum, larynx and trachea	non_hip
57223	SR16000	Closed fracture inv thorax wth low back and pelvis and limbs	Pelvic
57301	NyuB000	[X]Other osteoporosis with pathological fracture	non_hip
57444	S116.00	Closed fracture of sacrum with spinal cord lesion	Spine
57514	7K1J013	Cls red+int fxn prox femoral #+Richard's cannulat hip screw	Hip
57592	S210z00	Closed fracture of scapula NOS	non_hip
57736	S234A11	Closed dorsal Barton's fracture-dislocation	Wrist
57923	S130300	Closed fracture acetabulum, posterior column	non_hip
57924	S350000	Closed fracture calcaneus, extra-articular	non_hip
57979	S240000	Closed fracture of carpal bone, unspecified	Wrist
58752	S4B2.00	Closed fracture-subluxation elbow	non_hip
59411	S4G2.00	Closed fracture-subluxation, ankle joint	non_hip
59904	S130y00	Other specified closed fracture acetabulum	non_hip
60580	S4A2000	Closed fracture-subluxation shoulder joint	Humerus
61150	S104200	Closed fracture lumbar vertebra, spondylolysis	Spine
61378	S222z00	Closed fracture of humerus, shaft or unspecified part NOS	Humerus
61802	S312z00	Closed fracture of distal femur not otherwise specified	Femur
62631	S4J2000	Closed fracture-subluxation of sternum	non_hip
62833	S224x00	Closed fracture of distal humerus, multiple	non_hip
62960	S4B0100	Closed fracture-dislocation superior radio-ulnar joint	Wrist
62966	S300z00	Closed fracture proximal femur, transcervical, NOS	Hip
64872	S102300	Closed fracture thoracic vertebra, spinous process	Spine
65155	S4J0000	Closed fracture-dislocation of sternum	non_hip
65484	S120600	Closed fracture of six ribs	non_hip
65636	S234912	Closed volar Barton fracture-subluxation	Wrist
65690	S300200	Closed fracture proximal femur, midcervical section	Hip
67036	S4B2000	Closed fracture-subluxation elbow joint	non_hip
67584	S4C0200	Closed fracture-dislocation mid carpal	Wrist
68229	S300y11	Closed fracture of femur, subcapital	Hip
68595	S4C2300	Closed fracture-subluxation, carpometacarpal joint	Wrist
68652	S120800	Closed fracture of eight or more ribs	non_hip
68899	S29..13	Multiple fractures of sternum	non_hip
69418	S130400	Closed fracture acetabulum, floor	non_hip
69919	S300100	Closed fracture proximal femur, transepiphyseal	Hip
70018	7K1K300	Primary external fixation(without reduction) prox femoral #	Hip
71006	7J42900	Primary cast stabilisation of spinal fracture	Spine
72404	S106000	Closed compression fracture sacrum	non_hip
72525	S130000	Closed fracture acetabulum, anterior lip alone	non_hip
72600	S106100	Closed vertical fracture of sacrum	non_hip
73113	Syu7200	[X]Fractures of other parts of femur	Femur
73165	S240F00	Closed fracture carpal bones, multiple	Wrist
73336	SR1z000	[X]Closed multiple fractures unspecified	non_hip
73479	S130200	Closed fracture acetabulum, anterior column	non_hip
73611	S112z00	Closed fracture of thoracic spine with cord lesion NOS	Spine
73788	S114500	Closed spinal fracture with cauda equina lesion	Spine
78444	S33A.00	Fracture of tibia	Tibia
88269	7J41300	Vertebroplasty of fracture of spine	Spine
89434	7P20100	Delivery of rehabilitation for hip fracture	Hip
90472	7J41500	Balloon kyphoplasty of fracture of spine	Spine
90494	S120700	Closed fracture of seven ribs	non_hip
92830	SR12000	Closed fractures involving multiple regions of one upp limb	non_hip
93497	N331N00	Fragility fracture	non_hip
93705	N331M11	Minimal trauma fracture due to unspecified osteoporosis	non_hip
93981	N331N11	Minimal trauma fracture	non_hip
94530	Zw02500	[Q] Refracture	non_hip
94649	S130100	Closed fracture acetabulum, posterior lip alone	non_hip
95529	S114100	Closed spinal fracture with complete lumbar cord lesion	Spine
95585	S104600	Closed fracture lumbar vertebra, tricolumnar	Spine
95633	S294000	Cl fractures involving multiple regions of both upper limbs	non_hip
95839	S12y000	Closed fracture of other parts of bony thorax	non_hip
95842	S104500	Closed fracture lumbar vertebra, posterior arch	Spine
96659	S102200	Closed fracture thoracic vertebra, spondylolysis	Spine
96939	Syu8300	[X]Fractures of other parts of lower leg	non_hip
97352	Syu4200	[X]Multiple fractures of clavicle, scapula and humerus	non_hip
97380	Syu9400	[X]Fracture of other tarsal bones	non_hip
98267	S130600	Closed fracture acetabulum, double column unspecified	non_hip
99376	S116z00	Closed fracture of sacrum with spinal cord lesion NOS	Spine
99516	S102500	Closed fracture thoracic vertebra, posterior arch	Spine
99895	S12y.00	Fracture of other parts of bony thorax	non_hip
100202	S33C.00	Closed fracture of distal tibia and fibula	Tibia
100350	S4C2y00	Closed fracture-subluxation other carpal	Wrist
101031	S336000	Fracture tibial plateau	Tibia
101517	S118z00	Closed fracture of coccyx with spinal cord lesion NOS	Spine
102043	S112A00	Cls spinal fracture with posterior thorac cord lesion, T7-12	Spine
102155	Syu6300	[X]Fracture of other carpal bone(s)	Wrist
102302	S234G00	Greenstick fracture of distal radius	Wrist
102313	7K1K500	Primary cls reduction+external fixation proximal femoral #	Hip
102916	Syu5300	[X]Fracture of other parts of forearm	Wrist
103024	Syu8D00	[X]Fracture of lower leg, part unspecified	non_hip
103049	SR15000	Cl fractures involving multiple regions upper with lower lmb	non_hip
103524	S4C2200	Closed fracture-subluxation mid carpal	Wrist
104356	S4B2100	Closed fracture-subluxation superior radio-ulnar joint	Wrist
107358	7K1Y000	Remanip intracap fract neck fem and fix using nail or screw	Hip
107741	S234A12	Closed dorsal Barton fracture-subluxation	Wrist
108484	S112000	Cls spinal fracture with unspec thoracic cord lesion,T1-6	Spine
